# Supplementary material for: Comparative Analysis of the Apple Root Transcriptome as Affected by Rootstock Genotype and Brassicaceae Seed Meal Soil Amendment: Implications for Plant Health
Source: Microorganisms. 2021 Apr 6;9(4):763. doi: 10.3390/microorganisms9040763 (PMC8067487; doi:10.3390/microorganisms9040763)
Supplement: Supplementary file 1 [file microorganisms-09-00763-s001.zip]

Archive with 4 entries (4 files):
- Wang et al. Supplementary/Suppl Table1.docx
- Wang et al. Supplementary/Supplementary figures.docx
- Wang et al. Supplementary/Wang et al. Suppl. Table 2.xlsx
- Wang et al. Supplementary/Wang et al. Suppl. Table 3.xlsx
