# Supplementary material for: Comparative Analysis of the Apple Root Transcriptome as Affected by Rootstock Genotype and Brassicaceae Seed Meal Soil Amendment: Implications for Plant Health
Source: Microorganisms. 2021 Apr 6;9(4):763. doi: 10.3390/microorganisms9040763 (PMC8067487; doi:10.3390/microorganisms9040763)
Supplement: Supplementary file 1 [file microorganisms-09-00763-s001.zip › Wang et al. Supplementary/Wang et al. Suppl. Table 2.xlsx]

## Sheet: Table S2
Table S2: Significant GO Biological Process terms (P <0.05) over-represented in M.26 relative to G.210
Biological Process (BP)	Category each BP was assigned to*		Time point
lipid metabolic process	2° metabolite biosythesis	cell wall integrity	48 hr
tyrosine metabolic process	2° metabolite biosythesis	cell wall integrity	48 hr
L-phenylalanine catabolic process	2° metabolite biosythesis	cell wall integrity	48 hr
dimethylallyl diphosphate biosynthetic process	2° metabolite biosythesis		72 hr
isopentenyl diphosphate biosynthetic process	2° metabolite biosythesis		72 hr
tyrosine biosynthetic process	2° metabolite biosythesis	cell wall integrity	7 d
reciprocal meiotic recombination	biomass production		72 hr
tRNA aminoacylation	biomass production		7 d
trehalose biosynthetic process	carbon/energy use	signaling/cellular regulation	48 hr
trehalose biosynthetic process	carbon/energy use	signaling/cellular regulation	7 d
polysaccharide catabolic process	cell wall integrity		48 hr
(1->3)-beta-D-glucan biosynthetic process	cell wall integrity		48 hr
lipid biosynthetic process	cell wall integrity	2° metabolite biosythesis	48 hr
response to water	cell wall integrity		48 hr
polysaccharide catabolic process	cell wall integrity		72 hr
inositol catabolic process	cell wall integrity		72 hr
polysaccharide catabolic process	cell wall integrity		7 d
(1->3)-beta-D-glucan biosynthetic process	cell wall integrity		7 d
tyrosine metabolic process	cell wall integrity	2° metabolite biosythesis	7 d
L-phenylalanine catabolic process	cell wall integrity	2° metabolite biosythesis	7 d
inositol catabolic process	cell wall integrity		7 d
lipid biosynthetic process	cell wall integrity	2° metabolite biosythesis	7 d
lipid metabolic process	cell wall integrity	2° metabolite biosythesis	7 d
response to water	cell wall integrity		7 d
actin filament organization	defense	cell wall integrity	48 hr
translesion synthesis	defense		48 hr
sphingolipid metabolic process	defense		48 hr
defense response to fungus	defense		48 hr
defense response to bacterium	defense		48 hr
response to wounding	defense		48 hr
defense response	defense		48 hr
translesion synthesis	defense		7 d
vacuole organization	signaling/cellular regulation		48 hr
phosphatidylinositol-3-phosphate biosynthesis	signaling/cellular regulation		48 hr
protein demethylation	signaling/cellular regulation		48 hr
protein phosphorylation	signaling/cellular regulation		48 hr
signal transduction	signaling/cellular regulation		48 hr
protein demethylation	signaling/cellular regulation		72 hr
protein phosphorylation	signaling/cellular regulation		72 hr
signal transduction	signaling/cellular regulation		72 hr
phosphorylation	signaling/cellular regulation		7 d
protein demethylation	signaling/cellular regulation		7 d
cellular response to phosphate starvation	signaling/cellular regulation		7 d
protein phosphorylation	signaling/cellular regulation		7 d
signal transduction	signaling/cellular regulation		7 d
cellular amino acid metabolic process	unassigned#		48 hr
oxidation-reduction process	unassigned		48 hr
ion transport	unassigned		48 hr
negative regulation of flower development	unassigned		48 hr
protein ubiquitination	unassigned		48 hr
phospholipid transport	unassigned		48 hr
oxidation-reduction process	unassigned		72 hr
iron-sulfur cluster assembly	unassigned		72 hr
protein metabolic process	unassigned		72 hr
spermidine biosynthetic process	unassigned		72 hr
negative regulation of flower development	unassigned		72 hr
spermine biosynthetic process	unassigned		72 hr
spermidine biosynthetic process	unassigned		7 d
recognition of pollen	unassigned		7 d
spermine biosynthetic process	unassigned		7 d
oxidation-reduction process	unassigned		7 d
*Categorical assignment of BP was based on potential involvement in one of 6 broader processes and is based on a review of the literature
# The BP was not specific to a particular category and/or categorical significance could not be determined from the literature
