# Supplementary material for: Comparative Analysis of the Apple Root Transcriptome as Affected by Rootstock Genotype and Brassicaceae Seed Meal Soil Amendment: Implications for Plant Health
Source: Microorganisms. 2021 Apr 6;9(4):763. doi: 10.3390/microorganisms9040763 (PMC8067487; doi:10.3390/microorganisms9040763)
Supplement: Supplementary file 1 [file microorganisms-09-00763-s001.zip › Wang et al. Supplementary/Wang et al. Suppl. Table 3.xlsx]

## Sheet: Table S3
Table S3: Significant GO Biological Process terms (P <0.05) over-represented in G.210 relative to M.26
Biological Process (BP)	Category each BP was assigned to*		Time point
isoprenoid biosynthetic process	2° metabolite biosythesis		72 hr
S-adenosylmethionine biosynthetic process	2° metabolite biosythesis		7 d
terpenoid biosynthetic process	2° metabolite biosythesis		7 d
molybdopterin cofactor biosynthetic process	2° metabolite biosythesis		7 d
isoprenoid biosynthetic process	2° metabolite biosythesis		7 d
kinetochore assembly	biomass production		48 hr
protein folding	biomass production		48 hr
microtubule-based process	biomass production		48 hr
UTP biosynthetic process	biomass production		48 hr
GTP biosynthetic process	biomass production		48 hr
CTP biosynthetic process	biomass production		48 hr
tRNA processing	biomass production		48 hr
nucleoside diphosphate phosphorylation	biomass production		48 hr
DNA replication initiation	biomass production		48 hr
ribosome biogenesis	biomass production		48 hr
DNA replication	biomass production		48 hr
rRNA processing	biomass production		48 hr
translational elongation	biomass production		48 hr
translation	biomass production		48 hr
regulation of cell proliferation	biomass production		72 hr
pyrimidine nucleotide biosynthetic process	biomass production		72 hr
kinetochore assembly	biomass production		72 hr
translational elongation	biomass production		72 hr
glutamine metabolic process	biomass production	signaling/cellular regulation	72 hr
glutamate biosynthetic process	biomass production	signaling/cellular regulation	72 hr
tRNA 5'-leader removal	biomass production		72 hr
kinetochore assembly	biomass production		7 d
UTP biosynthetic process	biomass production		7 d
GTP biosynthetic process	biomass production		7 d
CTP biosynthetic process	biomass production		7 d
nucleoside diphosphate phosphorylation	biomass production		7 d
glutamine metabolic process	biomass production	signaling/cellular regulation	7 d
regulation of cell proliferation	biomass production		7 d
carbon fixation	carbon/energy use		48 hr
gluconeogenesis	carbon/energy use		48 hr
tricarboxylic acid cycle	carbon/energy use		48 hr
acyl-CoA metabolic process	carbon/energy use		48 hr
glycolytic process	carbon/energy use		48 hr
gluconeogenesis	carbon/energy use		72 hr
coenzyme A metabolic process	carbon/energy use		72 hr
mannose metabolic process	carbon/energy use		72 hr
pentose-phosphate shunt	carbon/energy use		72 hr
NAD biosynthetic process	carbon/energy use		72 hr
acyl-CoA metabolic process	carbon/energy use		72 hr
carbon fixation	carbon/energy use		72 hr
glycolytic process	carbon/energy use		72 hr
tricarboxylic acid cycle	carbon/energy use		72 hr
gluconeogenesis	carbon/energy use		7 d
glycolytic process	carbon/energy use		7 d
actin filament organization	cell wall integrity		48 hr
cellular glucan metabolic process	cell wall integrity		48 hr
cellular glucan metabolic process	cell wall integrity		72 hr
cell wall macromolecule catabolic process	cell wall integrity		7 d
cell wall biogenesis	cell wall integrity		7 d
cellular glucan metabolic process	cell wall integrity		7 d
lipid biosynthetic process	cell wall integrity	2° metabolite biosythesis	7 d
response to biotic stimulus	defense		7 d
chitin catabolic process	defense		7 d
peroxisome fission	defense		7 d
defense response	defense		7 d
signal transduction	signaling/cellular regulation		48 hr
steroid biosynthetic process	signaling/cellular regulation	biomass production	48 hr
protein farnesylation	signaling/cellular regulation		72 hr
protein homooligomerization	signaling/cellular regulation		72 hr
signal transduction	signaling/cellular regulation		72 hr
protein farnesylation	signaling/cellular regulation		7 d
signal transduction	signaling/cellular regulation		7 d
nucleobase-containing compound metabolic process	unassigned		48 hr
ion transport	unassigned		48 hr
spermine biosynthetic process	unassigned		48 hr
oxidation-reduction process	unassigned		48 hr
protein targeting to peroxisome	unassigned		72 hr
sulfate assimilation	unassigned		72 hr
transmembrane transport	unassigned		72 hr
ion transport	unassigned		72 hr
oxidation-reduction process	unassigned		72 hr
nitrogen compound metabolic process	unassigned		7 d
sulfate assimilation	unassigned		7 d
metabolic process	unassigned		7 d
oxidation-reduction process	unassigned		7 d
*Categorical assignment of BP was based on potential involvement in one of 6 broader processes and is based on a review of the literature
# The BP was not specific to a particular category and/or categorical significance could not be determined from the literature
